# Supplementary material for: Modeling the Calvin-Benson cycle
Source: BMC Syst Biol. 2011 Nov 3;5:185. doi: 10.1186/1752-0509-5-185 (PMC3257313; doi:10.1186/1752-0509-5-185)
Supplement: Additional file 2 — corrected model of the Calvin-Benson cycle and starch synthesis based on the Zhu model_Matlab version. model B, SBML L2V4; model does not consider the photorespiratory pathway [file 1752-0509-5-185-S2.XML]

<?xml version="1.0" encoding="UTF-8"?>
<!-- Created by COPASI version 4.6.33 (development) on 2011-05-23 12:42 with libSBML version 4.1.0. -->
<sbml xmlns="http://www.sbml.org/sbml/level2/version4" level="2" version="4">
  <model metaid="COPASI1" id="Model_1" name="New Model">
    <notes>
      <body xmlns="http://www.w3.org/1999/xhtml"/>
    </notes>
    <annotation>
      <COPASI xmlns="http://www.copasi.org/static/sbml">
        <rdf:RDF xmlns:dcterms="http://purl.org/dc/terms/" xmlns:rdf="http://www.w3.org/1999/02/22-rdf-syntax-ns#">
          <rdf:Description rdf:about="#COPASI1">
            <dcterms:created>
              <rdf:Description>
                <dcterms:W3CDTF>2010-04-14T14:47:02Z</dcterms:W3CDTF>
              </rdf:Description>
            </dcterms:created>
          </rdf:Description>
        </rdf:RDF>
      </COPASI>
    </annotation>
    <listOfFunctionDefinitions>
      <functionDefinition metaid="COPASI46" id="function_1" name="v1 CC">
        <annotation>
          <COPASI xmlns="http://www.copasi.org/static/sbml">
            <rdf:RDF xmlns:dcterms="http://purl.org/dc/terms/" xmlns:rdf="http://www.w3.org/1999/02/22-rdf-syntax-ns#">
              <rdf:Description rdf:about="#COPASI46">
                <dcterms:created>
                  <rdf:Description>
                    <dcterms:W3CDTF>2010-04-14T14:47:12Z</dcterms:W3CDTF>
                  </rdf:Description>
                </dcterms:created>
              </rdf:Description>
            </rdf:RDF>
          </COPASI>
        </annotation>
        <math xmlns="http://www.w3.org/1998/Math/MathML">
          <lambda>
            <bvar>
              <ci> RuBP </ci>
            </bvar>
            <bvar>
              <ci> V1 </ci>
            </bvar>
            <bvar>
              <ci> CO2 </ci>
            </bvar>
            <bvar>
              <ci> KM11 </ci>
            </bvar>
            <bvar>
              <ci> O2 </ci>
            </bvar>
            <bvar>
              <ci> KM12 </ci>
            </bvar>
            <bvar>
              <ci> KM13 </ci>
            </bvar>
            <bvar>
              <ci> PGA </ci>
            </bvar>
            <bvar>
              <ci> KI11 </ci>
            </bvar>
            <bvar>
              <ci> FBP </ci>
            </bvar>
            <bvar>
              <ci> KI12 </ci>
            </bvar>
            <bvar>
              <ci> SBP </ci>
            </bvar>
            <bvar>
              <ci> KI13 </ci>
            </bvar>
            <bvar>
              <ci> Pi </ci>
            </bvar>
            <bvar>
              <ci> KI14 </ci>
            </bvar>
            <bvar>
              <ci> NADPH </ci>
            </bvar>
            <bvar>
              <ci> KI15 </ci>
            </bvar>
            <apply>
              <divide/>
              <apply>
                <times/>
                <ci> RuBP </ci>
                <apply>
                  <divide/>
                  <apply>
                    <times/>
                    <ci> V1 </ci>
                    <ci> CO2 </ci>
                  </apply>
                  <apply>
                    <plus/>
                    <ci> CO2 </ci>
                    <apply>
                      <times/>
                      <ci> KM11 </ci>
                      <apply>
                        <plus/>
                        <cn> 1 </cn>
                        <apply>
                          <divide/>
                          <ci> O2 </ci>
                          <ci> KM12 </ci>
                        </apply>
                      </apply>
                    </apply>
                  </apply>
                </apply>
              </apply>
              <apply>
                <plus/>
                <ci> RuBP </ci>
                <apply>
                  <times/>
                  <ci> KM13 </ci>
                  <apply>
                    <plus/>
                    <cn> 1 </cn>
                    <apply>
                      <divide/>
                      <ci> PGA </ci>
                      <ci> KI11 </ci>
                    </apply>
                    <apply>
                      <divide/>
                      <ci> FBP </ci>
                      <ci> KI12 </ci>
                    </apply>
                    <apply>
                      <divide/>
                      <ci> SBP </ci>
                      <ci> KI13 </ci>
                    </apply>
                    <apply>
                      <divide/>
                      <ci> Pi </ci>
                      <ci> KI14 </ci>
                    </apply>
                    <apply>
                      <divide/>
                      <ci> NADPH </ci>
                      <ci> KI15 </ci>
                    </apply>
                  </apply>
                </apply>
              </apply>
            </apply>
          </lambda>
        </math>
      </functionDefinition>
      <functionDefinition metaid="COPASI47" id="function_2" name="v2 CC">
        <annotation>
          <COPASI xmlns="http://www.copasi.org/static/sbml">
            <rdf:RDF xmlns:dcterms="http://purl.org/dc/terms/" xmlns:rdf="http://www.w3.org/1999/02/22-rdf-syntax-ns#">
              <rdf:Description rdf:about="#COPASI47">
                <dcterms:created>
                  <rdf:Description>
                    <dcterms:W3CDTF>2010-04-14T15:53:29Z</dcterms:W3CDTF>
                  </rdf:Description>
                </dcterms:created>
              </rdf:Description>
            </rdf:RDF>
          </COPASI>
        </annotation>
        <math xmlns="http://www.w3.org/1998/Math/MathML">
          <lambda>
            <bvar>
              <ci> V2 </ci>
            </bvar>
            <bvar>
              <ci> PGA </ci>
            </bvar>
            <bvar>
              <ci> ATP </ci>
            </bvar>
            <bvar>
              <ci> BPGA </ci>
            </bvar>
            <bvar>
              <ci> ADP </ci>
            </bvar>
            <bvar>
              <ci> KE2 </ci>
            </bvar>
            <bvar>
              <ci> KM21 </ci>
            </bvar>
            <bvar>
              <ci> KM22 </ci>
            </bvar>
            <bvar>
              <ci> KM23 </ci>
            </bvar>
            <apply>
              <divide/>
              <apply>
                <times/>
                <ci> V2 </ci>
                <apply>
                  <minus/>
                  <apply>
                    <times/>
                    <ci> PGA </ci>
                    <ci> ATP </ci>
                  </apply>
                  <apply>
                    <divide/>
                    <apply>
                      <times/>
                      <ci> BPGA </ci>
                      <ci> ADP </ci>
                    </apply>
                    <ci> KE2 </ci>
                  </apply>
                </apply>
              </apply>
              <apply>
                <times/>
                <apply>
                  <plus/>
                  <ci> PGA </ci>
                  <ci> KM21 </ci>
                </apply>
                <apply>
                  <plus/>
                  <ci> ATP </ci>
                  <apply>
                    <times/>
                    <ci> KM22 </ci>
                    <apply>
                      <plus/>
                      <cn> 1 </cn>
                      <apply>
                        <divide/>
                        <ci> ADP </ci>
                        <ci> KM23 </ci>
                      </apply>
                    </apply>
                  </apply>
                </apply>
              </apply>
            </apply>
          </lambda>
        </math>
      </functionDefinition>
      <functionDefinition metaid="COPASI48" id="function_3" name="v3 CC">
        <annotation>
          <COPASI xmlns="http://www.copasi.org/static/sbml">
            <rdf:RDF xmlns:dcterms="http://purl.org/dc/terms/" xmlns:rdf="http://www.w3.org/1999/02/22-rdf-syntax-ns#">
              <rdf:Description rdf:about="#COPASI48">
                <dcterms:created>
                  <rdf:Description>
                    <dcterms:W3CDTF>2010-04-14T16:17:09Z</dcterms:W3CDTF>
                  </rdf:Description>
                </dcterms:created>
              </rdf:Description>
            </rdf:RDF>
          </COPASI>
        </annotation>
        <math xmlns="http://www.w3.org/1998/Math/MathML">
          <lambda>
            <bvar>
              <ci> V3 </ci>
            </bvar>
            <bvar>
              <ci> BPGA </ci>
            </bvar>
            <bvar>
              <ci> NADPH </ci>
            </bvar>
            <bvar>
              <ci> KM31 </ci>
            </bvar>
            <bvar>
              <ci> KM32 </ci>
            </bvar>
            <apply>
              <divide/>
              <apply>
                <times/>
                <ci> V3 </ci>
                <ci> BPGA </ci>
                <ci> NADPH </ci>
              </apply>
              <apply>
                <times/>
                <apply>
                  <plus/>
                  <ci> BPGA </ci>
                  <ci> KM31 </ci>
                </apply>
                <apply>
                  <plus/>
                  <ci> NADPH </ci>
                  <ci> KM32 </ci>
                </apply>
              </apply>
            </apply>
          </lambda>
        </math>
      </functionDefinition>
      <functionDefinition metaid="COPASI49" id="function_4" name="v4 CC">
        <annotation>
          <COPASI xmlns="http://www.copasi.org/static/sbml">
            <rdf:RDF xmlns:dcterms="http://purl.org/dc/terms/" xmlns:rdf="http://www.w3.org/1999/02/22-rdf-syntax-ns#">
              <rdf:Description rdf:about="#COPASI49">
                <dcterms:created>
                  <rdf:Description>
                    <dcterms:W3CDTF>2010-04-14T16:42:19Z</dcterms:W3CDTF>
                  </rdf:Description>
                </dcterms:created>
              </rdf:Description>
            </rdf:RDF>
          </COPASI>
        </annotation>
        <math xmlns="http://www.w3.org/1998/Math/MathML">
          <lambda>
            <bvar>
              <ci> GAP </ci>
            </bvar>
            <bvar>
              <ci> DHAP </ci>
            </bvar>
            <bvar>
              <ci> KE4 </ci>
            </bvar>
            <bvar>
              <ci> V4 </ci>
            </bvar>
            <apply>
              <divide/>
              <apply>
                <times/>
                <ci> V4 </ci>
                <apply>
                  <minus/>
                  <ci> GAP </ci>
                  <apply>
                    <divide/>
                    <ci> DHAP </ci>
                    <ci> KE4 </ci>
                  </apply>
                </apply>
              </apply>
              <apply>
                <plus/>
                <ci> GAP </ci>
                <ci> DHAP </ci>
              </apply>
            </apply>
          </lambda>
        </math>
      </functionDefinition>
      <functionDefinition metaid="COPASI50" id="function_5" name="v5 CC">
        <annotation>
          <COPASI xmlns="http://www.copasi.org/static/sbml">
            <rdf:RDF xmlns:dcterms="http://purl.org/dc/terms/" xmlns:rdf="http://www.w3.org/1999/02/22-rdf-syntax-ns#">
              <rdf:Description rdf:about="#COPASI50">
                <dcterms:created>
                  <rdf:Description>
                    <dcterms:W3CDTF>2010-04-14T16:45:41Z</dcterms:W3CDTF>
                  </rdf:Description>
                </dcterms:created>
              </rdf:Description>
            </rdf:RDF>
          </COPASI>
        </annotation>
        <math xmlns="http://www.w3.org/1998/Math/MathML">
          <lambda>
            <bvar>
              <ci> V5 </ci>
            </bvar>
            <bvar>
              <ci> GAP </ci>
            </bvar>
            <bvar>
              <ci> DHAP </ci>
            </bvar>
            <bvar>
              <ci> FBP </ci>
            </bvar>
            <bvar>
              <ci> KE5 </ci>
            </bvar>
            <bvar>
              <ci> KM51 </ci>
            </bvar>
            <bvar>
              <ci> KM52 </ci>
            </bvar>
            <bvar>
              <ci> KM53 </ci>
            </bvar>
            <apply>
              <divide/>
              <apply>
                <times/>
                <ci> V5 </ci>
                <apply>
                  <minus/>
                  <apply>
                    <times/>
                    <ci> GAP </ci>
                    <ci> DHAP </ci>
                  </apply>
                  <apply>
                    <divide/>
                    <ci> FBP </ci>
                    <ci> KE5 </ci>
                  </apply>
                </apply>
              </apply>
              <apply>
                <times/>
                <ci> KM51 </ci>
                <ci> KM52 </ci>
                <apply>
                  <plus/>
                  <cn> 1 </cn>
                  <apply>
                    <divide/>
                    <ci> GAP </ci>
                    <ci> KM51 </ci>
                  </apply>
                  <apply>
                    <divide/>
                    <ci> DHAP </ci>
                    <ci> KM52 </ci>
                  </apply>
                  <apply>
                    <divide/>
                    <ci> FBP </ci>
                    <ci> KM53 </ci>
                  </apply>
                  <apply>
                    <divide/>
                    <apply>
                      <times/>
                      <ci> GAP </ci>
                      <ci> DHAP </ci>
                    </apply>
                    <apply>
                      <times/>
                      <ci> KM51 </ci>
                      <ci> KM52 </ci>
                    </apply>
                  </apply>
                </apply>
              </apply>
            </apply>
          </lambda>
        </math>
      </functionDefinition>
      <functionDefinition metaid="COPASI51" id="function_6" name="v6 CC">
        <annotation>
          <COPASI xmlns="http://www.copasi.org/static/sbml">
            <rdf:RDF xmlns:dcterms="http://purl.org/dc/terms/" xmlns:rdf="http://www.w3.org/1999/02/22-rdf-syntax-ns#">
              <rdf:Description rdf:about="#COPASI51">
                <dcterms:created>
                  <rdf:Description>
                    <dcterms:W3CDTF>2010-04-14T16:51:55Z</dcterms:W3CDTF>
                  </rdf:Description>
                </dcterms:created>
              </rdf:Description>
            </rdf:RDF>
          </COPASI>
        </annotation>
        <math xmlns="http://www.w3.org/1998/Math/MathML">
          <lambda>
            <bvar>
              <ci> V6 </ci>
            </bvar>
            <bvar>
              <ci> FBP </ci>
            </bvar>
            <bvar>
              <ci> F6P </ci>
            </bvar>
            <bvar>
              <ci> Pi </ci>
            </bvar>
            <bvar>
              <ci> KM61 </ci>
            </bvar>
            <bvar>
              <ci> KI61 </ci>
            </bvar>
            <bvar>
              <ci> KI62 </ci>
            </bvar>
            <apply>
              <divide/>
              <apply>
                <times/>
                <ci> V6 </ci>
                <ci> FBP </ci>
              </apply>
              <apply>
                <plus/>
                <ci> FBP </ci>
                <apply>
                  <times/>
                  <ci> KM61 </ci>
                  <apply>
                    <plus/>
                    <cn> 1 </cn>
                    <apply>
                      <divide/>
                      <ci> F6P </ci>
                      <ci> KI61 </ci>
                    </apply>
                    <apply>
                      <divide/>
                      <ci> Pi </ci>
                      <ci> KI62 </ci>
                    </apply>
                  </apply>
                </apply>
              </apply>
            </apply>
          </lambda>
        </math>
      </functionDefinition>
      <functionDefinition metaid="COPASI52" id="function_7" name="V7 CC">
        <annotation>
          <COPASI xmlns="http://www.copasi.org/static/sbml">
            <rdf:RDF xmlns:dcterms="http://purl.org/dc/terms/" xmlns:rdf="http://www.w3.org/1999/02/22-rdf-syntax-ns#">
              <rdf:Description rdf:about="#COPASI52">
                <dcterms:created>
                  <rdf:Description>
                    <dcterms:W3CDTF>2010-04-15T18:02:42Z</dcterms:W3CDTF>
                  </rdf:Description>
                </dcterms:created>
              </rdf:Description>
            </rdf:RDF>
          </COPASI>
        </annotation>
        <math xmlns="http://www.w3.org/1998/Math/MathML">
          <lambda>
            <bvar>
              <ci> V7 </ci>
            </bvar>
            <bvar>
              <ci> F6P </ci>
            </bvar>
            <bvar>
              <ci> GAP </ci>
            </bvar>
            <bvar>
              <ci> KE7 </ci>
            </bvar>
            <bvar>
              <ci> Xu5P </ci>
            </bvar>
            <bvar>
              <ci> E4P </ci>
            </bvar>
            <bvar>
              <ci> KM71 </ci>
            </bvar>
            <bvar>
              <ci> KM72 </ci>
            </bvar>
            <bvar>
              <ci> KM73 </ci>
            </bvar>
            <bvar>
              <ci> KM74 </ci>
            </bvar>
            <apply>
              <divide/>
              <apply>
                <times/>
                <ci> V7 </ci>
                <apply>
                  <minus/>
                  <apply>
                    <times/>
                    <ci> F6P </ci>
                    <ci> GAP </ci>
                  </apply>
                  <apply>
                    <divide/>
                    <apply>
                      <times/>
                      <ci> Xu5P </ci>
                      <ci> E4P </ci>
                    </apply>
                    <ci> KE7 </ci>
                  </apply>
                </apply>
              </apply>
              <apply>
                <times/>
                <apply>
                  <plus/>
                  <ci> F6P </ci>
                  <apply>
                    <times/>
                    <ci> KM73 </ci>
                    <apply>
                      <plus/>
                      <cn> 1 </cn>
                      <apply>
                        <divide/>
                        <ci> Xu5P </ci>
                        <ci> KM71 </ci>
                      </apply>
                      <apply>
                        <divide/>
                        <ci> E4P </ci>
                        <ci> KM72 </ci>
                      </apply>
                    </apply>
                  </apply>
                </apply>
                <apply>
                  <plus/>
                  <ci> GAP </ci>
                  <ci> KM74 </ci>
                </apply>
              </apply>
            </apply>
          </lambda>
        </math>
      </functionDefinition>
      <functionDefinition metaid="COPASI53" id="function_8" name="v8 CC">
        <annotation>
          <COPASI xmlns="http://www.copasi.org/static/sbml">
            <rdf:RDF xmlns:dcterms="http://purl.org/dc/terms/" xmlns:rdf="http://www.w3.org/1999/02/22-rdf-syntax-ns#">
              <rdf:Description rdf:about="#COPASI53">
                <dcterms:created>
                  <rdf:Description>
                    <dcterms:W3CDTF>2010-04-20T11:25:10Z</dcterms:W3CDTF>
                  </rdf:Description>
                </dcterms:created>
              </rdf:Description>
            </rdf:RDF>
          </COPASI>
        </annotation>
        <math xmlns="http://www.w3.org/1998/Math/MathML">
          <lambda>
            <bvar>
              <ci> V8 </ci>
            </bvar>
            <bvar>
              <ci> DHAP </ci>
            </bvar>
            <bvar>
              <ci> E4P </ci>
            </bvar>
            <bvar>
              <ci> SBP </ci>
            </bvar>
            <bvar>
              <ci> KE8 </ci>
            </bvar>
            <bvar>
              <ci> KM82 </ci>
            </bvar>
            <bvar>
              <ci> KM81 </ci>
            </bvar>
            <apply>
              <divide/>
              <apply>
                <times/>
                <ci> V8 </ci>
                <apply>
                  <minus/>
                  <apply>
                    <times/>
                    <ci> DHAP </ci>
                    <ci> E4P </ci>
                  </apply>
                  <apply>
                    <divide/>
                    <ci> SBP </ci>
                    <ci> KE8 </ci>
                  </apply>
                </apply>
              </apply>
              <apply>
                <times/>
                <apply>
                  <plus/>
                  <ci> E4P </ci>
                  <ci> KM82 </ci>
                </apply>
                <apply>
                  <plus/>
                  <ci> DHAP </ci>
                  <ci> KM81 </ci>
                </apply>
              </apply>
            </apply>
          </lambda>
        </math>
      </functionDefinition>
      <functionDefinition metaid="COPASI54" id="function_9" name="v9 CC">
        <annotation>
          <COPASI xmlns="http://www.copasi.org/static/sbml">
            <rdf:RDF xmlns:dcterms="http://purl.org/dc/terms/" xmlns:rdf="http://www.w3.org/1999/02/22-rdf-syntax-ns#">
              <rdf:Description rdf:about="#COPASI54">
                <dcterms:created>
                  <rdf:Description>
                    <dcterms:W3CDTF>2010-04-21T02:55:44Z</dcterms:W3CDTF>
                  </rdf:Description>
                </dcterms:created>
              </rdf:Description>
            </rdf:RDF>
          </COPASI>
        </annotation>
        <math xmlns="http://www.w3.org/1998/Math/MathML">
          <lambda>
            <bvar>
              <ci> V9 </ci>
            </bvar>
            <bvar>
              <ci> SBP </ci>
            </bvar>
            <bvar>
              <ci> Pi </ci>
            </bvar>
            <bvar>
              <ci> KM9 </ci>
            </bvar>
            <bvar>
              <ci> KI9 </ci>
            </bvar>
            <apply>
              <divide/>
              <apply>
                <times/>
                <ci> V9 </ci>
                <ci> SBP </ci>
              </apply>
              <apply>
                <plus/>
                <ci> SBP </ci>
                <apply>
                  <times/>
                  <ci> KM9 </ci>
                  <apply>
                    <plus/>
                    <cn> 1 </cn>
                    <apply>
                      <divide/>
                      <ci> Pi </ci>
                      <ci> KI9 </ci>
                    </apply>
                  </apply>
                </apply>
              </apply>
            </apply>
          </lambda>
        </math>
      </functionDefinition>
      <functionDefinition metaid="COPASI55" id="function_10" name="v10 CC">
        <annotation>
          <COPASI xmlns="http://www.copasi.org/static/sbml">
            <rdf:RDF xmlns:dcterms="http://purl.org/dc/terms/" xmlns:rdf="http://www.w3.org/1999/02/22-rdf-syntax-ns#">
              <rdf:Description rdf:about="#COPASI55">
                <dcterms:created>
                  <rdf:Description>
                    <dcterms:W3CDTF>2010-04-23T03:45:05Z</dcterms:W3CDTF>
                  </rdf:Description>
                </dcterms:created>
              </rdf:Description>
            </rdf:RDF>
          </COPASI>
        </annotation>
        <math xmlns="http://www.w3.org/1998/Math/MathML">
          <lambda>
            <bvar>
              <ci> V10 </ci>
            </bvar>
            <bvar>
              <ci> GAP </ci>
            </bvar>
            <bvar>
              <ci> S7P </ci>
            </bvar>
            <bvar>
              <ci> KE10 </ci>
            </bvar>
            <bvar>
              <ci> Ri5P </ci>
            </bvar>
            <bvar>
              <ci> Xu5P </ci>
            </bvar>
            <bvar>
              <ci> KM101 </ci>
            </bvar>
            <bvar>
              <ci> KM103 </ci>
            </bvar>
            <bvar>
              <ci> KM102 </ci>
            </bvar>
            <bvar>
              <ci> KM10 </ci>
            </bvar>
            <apply>
              <divide/>
              <apply>
                <times/>
                <ci> V10 </ci>
                <apply>
                  <minus/>
                  <apply>
                    <times/>
                    <ci> GAP </ci>
                    <ci> S7P </ci>
                  </apply>
                  <apply>
                    <divide/>
                    <apply>
                      <times/>
                      <ci> Ri5P </ci>
                      <ci> Xu5P </ci>
                    </apply>
                    <ci> KE10 </ci>
                  </apply>
                </apply>
              </apply>
              <apply>
                <times/>
                <apply>
                  <plus/>
                  <ci> GAP </ci>
                  <apply>
                    <times/>
                    <ci> KM102 </ci>
                    <apply>
                      <plus/>
                      <cn> 1 </cn>
                      <apply>
                        <divide/>
                        <ci> Xu5P </ci>
                        <ci> KM101 </ci>
                      </apply>
                      <apply>
                        <divide/>
                        <ci> Ri5P </ci>
                        <ci> KM10 </ci>
                      </apply>
                    </apply>
                  </apply>
                </apply>
                <apply>
                  <plus/>
                  <ci> S7P </ci>
                  <ci> KM103 </ci>
                </apply>
              </apply>
            </apply>
          </lambda>
        </math>
      </functionDefinition>
      <functionDefinition metaid="COPASI56" id="function_11" name="v11 CC">
        <annotation>
          <COPASI xmlns="http://www.copasi.org/static/sbml">
            <rdf:RDF xmlns:dcterms="http://purl.org/dc/terms/" xmlns:rdf="http://www.w3.org/1999/02/22-rdf-syntax-ns#">
              <rdf:Description rdf:about="#COPASI56">
                <dcterms:created>
                  <rdf:Description>
                    <dcterms:W3CDTF>2010-04-23T03:48:32Z</dcterms:W3CDTF>
                  </rdf:Description>
                </dcterms:created>
              </rdf:Description>
            </rdf:RDF>
          </COPASI>
        </annotation>
        <math xmlns="http://www.w3.org/1998/Math/MathML">
          <lambda>
            <bvar>
              <ci> Ri5P </ci>
            </bvar>
            <bvar>
              <ci> KE11 </ci>
            </bvar>
            <bvar>
              <ci> Ru5P </ci>
            </bvar>
            <bvar>
              <ci> V11 </ci>
            </bvar>
            <apply>
              <divide/>
              <apply>
                <times/>
                <ci> V11 </ci>
                <apply>
                  <minus/>
                  <ci> Ri5P </ci>
                  <apply>
                    <divide/>
                    <ci> Ru5P </ci>
                    <ci> KE11 </ci>
                  </apply>
                </apply>
              </apply>
              <apply>
                <plus/>
                <ci> Ri5P </ci>
                <ci> Ru5P </ci>
              </apply>
            </apply>
          </lambda>
        </math>
      </functionDefinition>
      <functionDefinition metaid="COPASI57" id="function_12" name="v12 CC">
        <annotation>
          <COPASI xmlns="http://www.copasi.org/static/sbml">
            <rdf:RDF xmlns:dcterms="http://purl.org/dc/terms/" xmlns:rdf="http://www.w3.org/1999/02/22-rdf-syntax-ns#">
              <rdf:Description rdf:about="#COPASI57">
                <dcterms:created>
                  <rdf:Description>
                    <dcterms:W3CDTF>2010-04-23T03:50:03Z</dcterms:W3CDTF>
                  </rdf:Description>
                </dcterms:created>
              </rdf:Description>
            </rdf:RDF>
          </COPASI>
        </annotation>
        <math xmlns="http://www.w3.org/1998/Math/MathML">
          <lambda>
            <bvar>
              <ci> Ru5P </ci>
            </bvar>
            <bvar>
              <ci> KE12 </ci>
            </bvar>
            <bvar>
              <ci> Xu5P </ci>
            </bvar>
            <bvar>
              <ci> V12 </ci>
            </bvar>
            <apply>
              <divide/>
              <apply>
                <times/>
                <ci> V12 </ci>
                <apply>
                  <minus/>
                  <ci> Xu5P </ci>
                  <apply>
                    <divide/>
                    <ci> Ru5P </ci>
                    <ci> KE12 </ci>
                  </apply>
                </apply>
              </apply>
              <apply>
                <plus/>
                <ci> Xu5P </ci>
                <ci> Ru5P </ci>
              </apply>
            </apply>
          </lambda>
        </math>
      </functionDefinition>
      <functionDefinition metaid="COPASI58" id="function_13" name="v13 CC">
        <annotation>
          <COPASI xmlns="http://www.copasi.org/static/sbml">
            <rdf:RDF xmlns:dcterms="http://purl.org/dc/terms/" xmlns:rdf="http://www.w3.org/1999/02/22-rdf-syntax-ns#">
              <rdf:Description rdf:about="#COPASI58">
                <dcterms:created>
                  <rdf:Description>
                    <dcterms:W3CDTF>2010-04-25T12:25:59Z</dcterms:W3CDTF>
                  </rdf:Description>
                </dcterms:created>
              </rdf:Description>
            </rdf:RDF>
          </COPASI>
        </annotation>
        <math xmlns="http://www.w3.org/1998/Math/MathML">
          <lambda>
            <bvar>
              <ci> V13 </ci>
            </bvar>
            <bvar>
              <ci> ATP </ci>
            </bvar>
            <bvar>
              <ci> Ru5P </ci>
            </bvar>
            <bvar>
              <ci> ADP </ci>
            </bvar>
            <bvar>
              <ci> RuBP </ci>
            </bvar>
            <bvar>
              <ci> KI134 </ci>
            </bvar>
            <bvar>
              <ci> KM132 </ci>
            </bvar>
            <bvar>
              <ci> KI135 </ci>
            </bvar>
            <bvar>
              <ci> KM131 </ci>
            </bvar>
            <bvar>
              <ci> KI131 </ci>
            </bvar>
            <bvar>
              <ci> KI132 </ci>
            </bvar>
            <bvar>
              <ci> Pi </ci>
            </bvar>
            <bvar>
              <ci> KI133 </ci>
            </bvar>
            <bvar>
              <ci> PGA </ci>
            </bvar>
            <apply>
              <divide/>
              <apply>
                <times/>
                <ci> V13 </ci>
                <ci> ATP </ci>
                <ci> Ru5P </ci>
              </apply>
              <apply>
                <times/>
                <apply>
                  <plus/>
                  <apply>
                    <times/>
                    <ci> ATP </ci>
                    <apply>
                      <plus/>
                      <cn> 1 </cn>
                      <apply>
                        <divide/>
                        <ci> ADP </ci>
                        <ci> KI134 </ci>
                      </apply>
                    </apply>
                  </apply>
                  <apply>
                    <times/>
                    <ci> KM132 </ci>
                    <apply>
                      <plus/>
                      <cn> 1 </cn>
                      <apply>
                        <divide/>
                        <ci> ADP </ci>
                        <ci> KI135 </ci>
                      </apply>
                    </apply>
                  </apply>
                </apply>
                <apply>
                  <plus/>
                  <ci> Ru5P </ci>
                  <apply>
                    <times/>
                    <ci> KM131 </ci>
                    <apply>
                      <plus/>
                      <cn> 1 </cn>
                      <apply>
                        <divide/>
                        <ci> PGA </ci>
                        <ci> KI131 </ci>
                      </apply>
                      <apply>
                        <divide/>
                        <ci> RuBP </ci>
                        <ci> KI132 </ci>
                      </apply>
                      <apply>
                        <divide/>
                        <ci> Pi </ci>
                        <ci> KI133 </ci>
                      </apply>
                    </apply>
                  </apply>
                </apply>
              </apply>
            </apply>
          </lambda>
        </math>
      </functionDefinition>
      <functionDefinition metaid="COPASI59" id="function_14" name="v1 SS">
        <annotation>
          <COPASI xmlns="http://www.copasi.org/static/sbml">
            <rdf:RDF xmlns:dcterms="http://purl.org/dc/terms/" xmlns:rdf="http://www.w3.org/1999/02/22-rdf-syntax-ns#">
              <rdf:Description rdf:about="#COPASI59">
                <dcterms:created>
                  <rdf:Description>
                    <dcterms:W3CDTF>2010-04-29T13:11:10Z</dcterms:W3CDTF>
                  </rdf:Description>
                </dcterms:created>
              </rdf:Description>
            </rdf:RDF>
          </COPASI>
        </annotation>
        <math xmlns="http://www.w3.org/1998/Math/MathML">
          <lambda>
            <bvar>
              <ci> F6P </ci>
            </bvar>
            <bvar>
              <ci> VS1 </ci>
            </bvar>
            <bvar>
              <ci> K1 </ci>
            </bvar>
            <apply>
              <divide/>
              <apply>
                <times/>
                <ci> VS1 </ci>
                <ci> F6P </ci>
              </apply>
              <apply>
                <plus/>
                <ci> K1 </ci>
                <ci> F6P </ci>
              </apply>
            </apply>
          </lambda>
        </math>
      </functionDefinition>
      <functionDefinition metaid="COPASI60" id="PGA_OUT2" name="PGA_OUT2">
        <annotation>
          <COPASI xmlns="http://www.copasi.org/static/sbml">
            <rdf:RDF xmlns:dcterms="http://purl.org/dc/terms/" xmlns:rdf="http://www.w3.org/1999/02/22-rdf-syntax-ns#">
              <rdf:Description rdf:about="#COPASI60">
                <dcterms:created>
                  <rdf:Description>
                    <dcterms:W3CDTF>2011-04-12T14:54:44Z</dcterms:W3CDTF>
                  </rdf:Description>
                </dcterms:created>
              </rdf:Description>
            </rdf:RDF>
          </COPASI>
        </annotation>
        <math xmlns="http://www.w3.org/1998/Math/MathML">
          <lambda>
            <bvar>
              <ci> V1 </ci>
            </bvar>
            <bvar>
              <ci> K1 </ci>
            </bvar>
            <bvar>
              <ci> PGA </ci>
            </bvar>
            <apply>
              <divide/>
              <apply>
                <times/>
                <ci> V1 </ci>
                <ci> PGA </ci>
              </apply>
              <apply>
                <plus/>
                <ci> K1 </ci>
                <ci> PGA </ci>
              </apply>
            </apply>
          </lambda>
        </math>
      </functionDefinition>
    </listOfFunctionDefinitions>
    <listOfUnitDefinitions>
      <unitDefinition id="substance" name="substance">
        <listOfUnits>
          <unit kind="mole" scale="-3"/>
        </listOfUnits>
      </unitDefinition>
    </listOfUnitDefinitions>
    <listOfCompartments>
      <compartment metaid="COPASI2" id="compartment_1" name="Stroma" size="1">
        <annotation>
          <COPASI xmlns="http://www.copasi.org/static/sbml">
            <rdf:RDF xmlns:dcterms="http://purl.org/dc/terms/" xmlns:rdf="http://www.w3.org/1999/02/22-rdf-syntax-ns#">
              <rdf:Description rdf:about="#COPASI2">
                <dcterms:created>
                  <rdf:Description>
                    <dcterms:W3CDTF>2010-04-14T14:56:43Z</dcterms:W3CDTF>
                  </rdf:Description>
                </dcterms:created>
              </rdf:Description>
            </rdf:RDF>
          </COPASI>
        </annotation>
      </compartment>
    </listOfCompartments>
    <listOfSpecies>
      <species metaid="COPASI3" id="species_1" name="CO2" compartment="compartment_1" initialConcentration="0.999999951844375" boundaryCondition="true" constant="true">
        <annotation>
          <COPASI xmlns="http://www.copasi.org/static/sbml">
            <rdf:RDF xmlns:dcterms="http://purl.org/dc/terms/" xmlns:rdf="http://www.w3.org/1999/02/22-rdf-syntax-ns#">
              <rdf:Description rdf:about="#COPASI3">
                <dcterms:created>
                  <rdf:Description>
                    <dcterms:W3CDTF>2010-04-14T15:46:19Z</dcterms:W3CDTF>
                  </rdf:Description>
                </dcterms:created>
              </rdf:Description>
            </rdf:RDF>
          </COPASI>
        </annotation>
      </species>
      <species metaid="COPASI4" id="species_2" name="PGA" compartment="compartment_1" initialConcentration="2.3999998844265">
        <annotation>
          <COPASI xmlns="http://www.copasi.org/static/sbml">
            <rdf:RDF xmlns:dcterms="http://purl.org/dc/terms/" xmlns:rdf="http://www.w3.org/1999/02/22-rdf-syntax-ns#">
              <rdf:Description rdf:about="#COPASI4">
                <dcterms:created>
                  <rdf:Description>
                    <dcterms:W3CDTF>2010-04-14T15:47:21Z</dcterms:W3CDTF>
                  </rdf:Description>
                </dcterms:created>
              </rdf:Description>
            </rdf:RDF>
          </COPASI>
        </annotation>
      </species>
      <species metaid="COPASI5" id="species_3" name="RuBP" compartment="compartment_1" initialConcentration="1.99999990368875">
        <annotation>
          <COPASI xmlns="http://www.copasi.org/static/sbml">
            <rdf:RDF xmlns:dcterms="http://purl.org/dc/terms/" xmlns:rdf="http://www.w3.org/1999/02/22-rdf-syntax-ns#">
              <rdf:Description rdf:about="#COPASI5">
                <dcterms:created>
                  <rdf:Description>
                    <dcterms:W3CDTF>2010-04-14T15:47:38Z</dcterms:W3CDTF>
                  </rdf:Description>
                </dcterms:created>
              </rdf:Description>
            </rdf:RDF>
          </COPASI>
        </annotation>
      </species>
      <species metaid="COPASI6" id="species_5" name="NADPH" compartment="compartment_1" initialConcentration="0.209999989887319">
        <annotation>
          <COPASI xmlns="http://www.copasi.org/static/sbml">
            <rdf:RDF xmlns:dcterms="http://purl.org/dc/terms/" xmlns:rdf="http://www.w3.org/1999/02/22-rdf-syntax-ns#">
              <rdf:Description rdf:about="#COPASI6">
                <dcterms:created>
                  <rdf:Description>
                    <dcterms:W3CDTF>2010-04-14T15:47:02Z</dcterms:W3CDTF>
                  </rdf:Description>
                </dcterms:created>
              </rdf:Description>
            </rdf:RDF>
          </COPASI>
        </annotation>
      </species>
      <species metaid="COPASI7" id="species_6" name="O2" compartment="compartment_1" initialConcentration="0.0259999987479538" boundaryCondition="true" constant="true">
        <annotation>
          <COPASI xmlns="http://www.copasi.org/static/sbml">
            <rdf:RDF xmlns:dcterms="http://purl.org/dc/terms/" xmlns:rdf="http://www.w3.org/1999/02/22-rdf-syntax-ns#">
              <rdf:Description rdf:about="#COPASI7">
                <dcterms:created>
                  <rdf:Description>
                    <dcterms:W3CDTF>2010-04-14T15:47:13Z</dcterms:W3CDTF>
                  </rdf:Description>
                </dcterms:created>
              </rdf:Description>
            </rdf:RDF>
          </COPASI>
        </annotation>
      </species>
      <species metaid="COPASI8" id="species_8" name="SBP" compartment="compartment_1" initialConcentration="0.299999985553313">
        <annotation>
          <COPASI xmlns="http://www.copasi.org/static/sbml">
            <rdf:RDF xmlns:dcterms="http://purl.org/dc/terms/" xmlns:rdf="http://www.w3.org/1999/02/22-rdf-syntax-ns#">
              <rdf:Description rdf:about="#COPASI8">
                <dcterms:created>
                  <rdf:Description>
                    <dcterms:W3CDTF>2010-04-14T15:47:55Z</dcterms:W3CDTF>
                  </rdf:Description>
                </dcterms:created>
              </rdf:Description>
            </rdf:RDF>
          </COPASI>
        </annotation>
      </species>
      <species metaid="COPASI9" id="species_4" name="ADP" compartment="compartment_1" initialConcentration="0.819999960512388">
        <annotation>
          <COPASI xmlns="http://www.copasi.org/static/sbml">
            <rdf:RDF xmlns:dcterms="http://purl.org/dc/terms/" xmlns:rdf="http://www.w3.org/1999/02/22-rdf-syntax-ns#">
              <rdf:Description rdf:about="#COPASI9">
                <dcterms:created>
                  <rdf:Description>
                    <dcterms:W3CDTF>2010-04-14T16:01:25Z</dcterms:W3CDTF>
                  </rdf:Description>
                </dcterms:created>
              </rdf:Description>
            </rdf:RDF>
          </COPASI>
        </annotation>
      </species>
      <species metaid="COPASI10" id="species_7" name="ATP" compartment="compartment_1" initialConcentration="0.679999967254175">
        <annotation>
          <COPASI xmlns="http://www.copasi.org/static/sbml">
            <rdf:RDF xmlns:dcterms="http://purl.org/dc/terms/" xmlns:rdf="http://www.w3.org/1999/02/22-rdf-syntax-ns#">
              <rdf:Description rdf:about="#COPASI10">
                <dcterms:created>
                  <rdf:Description>
                    <dcterms:W3CDTF>2010-04-14T16:01:14Z</dcterms:W3CDTF>
                  </rdf:Description>
                </dcterms:created>
              </rdf:Description>
            </rdf:RDF>
          </COPASI>
        </annotation>
      </species>
      <species metaid="COPASI11" id="species_9" name="BPGA" compartment="compartment_1" initialConcentration="0.00109999994702881">
        <annotation>
          <COPASI xmlns="http://www.copasi.org/static/sbml">
            <rdf:RDF xmlns:dcterms="http://purl.org/dc/terms/" xmlns:rdf="http://www.w3.org/1999/02/22-rdf-syntax-ns#">
              <rdf:Description rdf:about="#COPASI11">
                <dcterms:created>
                  <rdf:Description>
                    <dcterms:W3CDTF>2010-04-14T16:01:08Z</dcterms:W3CDTF>
                  </rdf:Description>
                </dcterms:created>
              </rdf:Description>
            </rdf:RDF>
          </COPASI>
        </annotation>
      </species>
      <species metaid="COPASI12" id="species_10" name="GAP" compartment="compartment_1" initialConcentration="0.0199999990368875">
        <annotation>
          <COPASI xmlns="http://www.copasi.org/static/sbml">
            <rdf:RDF xmlns:dcterms="http://purl.org/dc/terms/" xmlns:rdf="http://www.w3.org/1999/02/22-rdf-syntax-ns#">
              <rdf:Description rdf:about="#COPASI12">
                <dcterms:created>
                  <rdf:Description>
                    <dcterms:W3CDTF>2010-06-08T23:46:46Z</dcterms:W3CDTF>
                  </rdf:Description>
                </dcterms:created>
              </rdf:Description>
            </rdf:RDF>
          </COPASI>
        </annotation>
      </species>
      <species metaid="COPASI13" id="species_11" name="NADPp" compartment="compartment_1" initialConcentration="0.209999989887319">
        <annotation>
          <COPASI xmlns="http://www.copasi.org/static/sbml">
            <rdf:RDF xmlns:dcterms="http://purl.org/dc/terms/" xmlns:rdf="http://www.w3.org/1999/02/22-rdf-syntax-ns#">
              <rdf:Description rdf:about="#COPASI13">
                <dcterms:created>
                  <rdf:Description>
                    <dcterms:W3CDTF>2010-06-08T23:43:15Z</dcterms:W3CDTF>
                  </rdf:Description>
                </dcterms:created>
              </rdf:Description>
            </rdf:RDF>
          </COPASI>
        </annotation>
      </species>
      <species metaid="COPASI14" id="species_12" name="Pi" compartment="compartment_1" initialConcentration="4.99999975922188" boundaryCondition="true" constant="true">
        <annotation>
          <COPASI xmlns="http://www.copasi.org/static/sbml">
            <rdf:RDF xmlns:dcterms="http://purl.org/dc/terms/" xmlns:rdf="http://www.w3.org/1999/02/22-rdf-syntax-ns#">
              <rdf:Description rdf:about="#COPASI14">
                <dcterms:created>
                  <rdf:Description>
                    <dcterms:W3CDTF>2010-05-18T18:10:26Z</dcterms:W3CDTF>
                  </rdf:Description>
                </dcterms:created>
              </rdf:Description>
            </rdf:RDF>
          </COPASI>
        </annotation>
      </species>
      <species metaid="COPASI15" id="species_13" name="DHAP" compartment="compartment_1" initialConcentration="0.4799999768853">
        <annotation>
          <COPASI xmlns="http://www.copasi.org/static/sbml">
            <rdf:RDF xmlns:dcterms="http://purl.org/dc/terms/" xmlns:rdf="http://www.w3.org/1999/02/22-rdf-syntax-ns#">
              <rdf:Description rdf:about="#COPASI15">
                <dcterms:created>
                  <rdf:Description>
                    <dcterms:W3CDTF>2010-06-08T23:43:34Z</dcterms:W3CDTF>
                  </rdf:Description>
                </dcterms:created>
              </rdf:Description>
            </rdf:RDF>
          </COPASI>
        </annotation>
      </species>
      <species metaid="COPASI16" id="species_14" name="FBP" compartment="compartment_1" initialConcentration="0.669999967735731">
        <annotation>
          <COPASI xmlns="http://www.copasi.org/static/sbml">
            <rdf:RDF xmlns:dcterms="http://purl.org/dc/terms/" xmlns:rdf="http://www.w3.org/1999/02/22-rdf-syntax-ns#">
              <rdf:Description rdf:about="#COPASI16">
                <dcterms:created>
                  <rdf:Description>
                    <dcterms:W3CDTF>2010-06-08T23:44:30Z</dcterms:W3CDTF>
                  </rdf:Description>
                </dcterms:created>
              </rdf:Description>
            </rdf:RDF>
          </COPASI>
        </annotation>
      </species>
      <species metaid="COPASI17" id="species_15" name="F6P" compartment="compartment_1" initialConcentration="1.02999995039971">
        <annotation>
          <COPASI xmlns="http://www.copasi.org/static/sbml">
            <rdf:RDF xmlns:dcterms="http://purl.org/dc/terms/" xmlns:rdf="http://www.w3.org/1999/02/22-rdf-syntax-ns#">
              <rdf:Description rdf:about="#COPASI17">
                <dcterms:created>
                  <rdf:Description>
                    <dcterms:W3CDTF>2010-06-08T23:44:21Z</dcterms:W3CDTF>
                  </rdf:Description>
                </dcterms:created>
              </rdf:Description>
            </rdf:RDF>
          </COPASI>
        </annotation>
      </species>
      <species metaid="COPASI18" id="species_16" name="E4P" compartment="compartment_1" initialConcentration="0.0499999975922188">
        <annotation>
          <COPASI xmlns="http://www.copasi.org/static/sbml">
            <rdf:RDF xmlns:dcterms="http://purl.org/dc/terms/" xmlns:rdf="http://www.w3.org/1999/02/22-rdf-syntax-ns#">
              <rdf:Description rdf:about="#COPASI18">
                <dcterms:created>
                  <rdf:Description>
                    <dcterms:W3CDTF>2010-06-08T23:43:55Z</dcterms:W3CDTF>
                  </rdf:Description>
                </dcterms:created>
              </rdf:Description>
            </rdf:RDF>
          </COPASI>
        </annotation>
      </species>
      <species metaid="COPASI19" id="species_17" name="Xu5P" compartment="compartment_1" initialConcentration="0.0899999956659938">
        <annotation>
          <COPASI xmlns="http://www.copasi.org/static/sbml">
            <rdf:RDF xmlns:dcterms="http://purl.org/dc/terms/" xmlns:rdf="http://www.w3.org/1999/02/22-rdf-syntax-ns#">
              <rdf:Description rdf:about="#COPASI19">
                <dcterms:created>
                  <rdf:Description>
                    <dcterms:W3CDTF>2010-06-08T23:41:49Z</dcterms:W3CDTF>
                  </rdf:Description>
                </dcterms:created>
              </rdf:Description>
            </rdf:RDF>
          </COPASI>
        </annotation>
      </species>
      <species metaid="COPASI20" id="species_18" name="Ri5P" compartment="compartment_1" initialConcentration="0.0599999971106625">
        <annotation>
          <COPASI xmlns="http://www.copasi.org/static/sbml">
            <rdf:RDF xmlns:dcterms="http://purl.org/dc/terms/" xmlns:rdf="http://www.w3.org/1999/02/22-rdf-syntax-ns#">
              <rdf:Description rdf:about="#COPASI20">
                <dcterms:created>
                  <rdf:Description>
                    <dcterms:W3CDTF>2010-06-08T23:41:08Z</dcterms:W3CDTF>
                  </rdf:Description>
                </dcterms:created>
              </rdf:Description>
            </rdf:RDF>
          </COPASI>
        </annotation>
      </species>
      <species metaid="COPASI21" id="species_19" name="S7P" compartment="compartment_1" initialConcentration="1.99999990368875">
        <annotation>
          <COPASI xmlns="http://www.copasi.org/static/sbml">
            <rdf:RDF xmlns:dcterms="http://purl.org/dc/terms/" xmlns:rdf="http://www.w3.org/1999/02/22-rdf-syntax-ns#">
              <rdf:Description rdf:about="#COPASI21">
                <dcterms:created>
                  <rdf:Description>
                    <dcterms:W3CDTF>2010-06-08T23:47:56Z</dcterms:W3CDTF>
                  </rdf:Description>
                </dcterms:created>
              </rdf:Description>
            </rdf:RDF>
          </COPASI>
        </annotation>
      </species>
      <species metaid="COPASI22" id="species_20" name="Ru5P" compartment="compartment_1" initialConcentration="0.149999992776656">
        <annotation>
          <COPASI xmlns="http://www.copasi.org/static/sbml">
            <rdf:RDF xmlns:dcterms="http://purl.org/dc/terms/" xmlns:rdf="http://www.w3.org/1999/02/22-rdf-syntax-ns#">
              <rdf:Description rdf:about="#COPASI22">
                <dcterms:created>
                  <rdf:Description>
                    <dcterms:W3CDTF>2010-06-08T23:41:17Z</dcterms:W3CDTF>
                  </rdf:Description>
                </dcterms:created>
              </rdf:Description>
            </rdf:RDF>
          </COPASI>
        </annotation>
      </species>
      <species metaid="COPASI23" id="species_21" name="G6P" compartment="compartment_1" initialConcentration="0.929999955215269">
        <annotation>
          <COPASI xmlns="http://www.copasi.org/static/sbml">
            <rdf:RDF xmlns:dcterms="http://purl.org/dc/terms/" xmlns:rdf="http://www.w3.org/1999/02/22-rdf-syntax-ns#">
              <rdf:Description rdf:about="#COPASI23">
                <dcterms:created>
                  <rdf:Description>
                    <dcterms:W3CDTF>2010-06-08T23:46:39Z</dcterms:W3CDTF>
                  </rdf:Description>
                </dcterms:created>
              </rdf:Description>
            </rdf:RDF>
          </COPASI>
        </annotation>
      </species>
      <species metaid="COPASI24" id="species_22" name="G1P" compartment="compartment_1" initialConcentration="0.23999998844265">
        <annotation>
          <COPASI xmlns="http://www.copasi.org/static/sbml">
            <rdf:RDF xmlns:dcterms="http://purl.org/dc/terms/" xmlns:rdf="http://www.w3.org/1999/02/22-rdf-syntax-ns#">
              <rdf:Description rdf:about="#COPASI24">
                <dcterms:created>
                  <rdf:Description>
                    <dcterms:W3CDTF>2010-06-08T23:46:06Z</dcterms:W3CDTF>
                  </rdf:Description>
                </dcterms:created>
              </rdf:Description>
            </rdf:RDF>
          </COPASI>
        </annotation>
      </species>
      <species metaid="COPASI25" id="species_23" name="Starch" compartment="compartment_1" initialConcentration="1.99999990368875">
        <annotation>
          <COPASI xmlns="http://www.copasi.org/static/sbml">
            <rdf:RDF xmlns:dcterms="http://purl.org/dc/terms/" xmlns:rdf="http://www.w3.org/1999/02/22-rdf-syntax-ns#">
              <rdf:Description rdf:about="#COPASI25">
                <dcterms:created>
                  <rdf:Description>
                    <dcterms:W3CDTF>2010-06-08T23:48:06Z</dcterms:W3CDTF>
                  </rdf:Description>
                </dcterms:created>
              </rdf:Description>
            </rdf:RDF>
          </COPASI>
        </annotation>
      </species>
      <species id="species_24" name="Sink1" compartment="compartment_1" initialConcentration="1"/>
      <species metaid="COPASI26" id="species_25" name="OPc" compartment="compartment_1" initialConcentration="3">
        <annotation>
          <COPASI xmlns="http://www.copasi.org/static/sbml">
            <rdf:RDF xmlns:dcterms="http://purl.org/dc/terms/" xmlns:rdf="http://www.w3.org/1999/02/22-rdf-syntax-ns#">
              <rdf:Description rdf:about="#COPASI26">
                <dcterms:created>
                  <rdf:Description>
                    <dcterms:W3CDTF>2011-04-11T11:12:49Z</dcterms:W3CDTF>
                  </rdf:Description>
                </dcterms:created>
              </rdf:Description>
            </rdf:RDF>
          </COPASI>
        </annotation>
      </species>
      <species id="species_26" name="Sink2" compartment="compartment_1" initialConcentration="1"/>
      <species id="species_27" name="Sink3" compartment="compartment_1" initialConcentration="1"/>
      <species id="species_28" name="Sink4" compartment="compartment_1" initialConcentration="1"/>
    </listOfSpecies>
    <listOfParameters>
      <parameter metaid="COPASI27" id="parameter_1" name="kf_ATP" value="0.5">
        <annotation>
          <COPASI xmlns="http://www.copasi.org/static/sbml">
            <rdf:RDF xmlns:dcterms="http://purl.org/dc/terms/" xmlns:rdf="http://www.w3.org/1999/02/22-rdf-syntax-ns#">
              <rdf:Description rdf:about="#COPASI27">
                <dcterms:created>
                  <rdf:Description>
                    <dcterms:W3CDTF>2010-04-14T15:40:36Z</dcterms:W3CDTF>
                  </rdf:Description>
                </dcterms:created>
              </rdf:Description>
            </rdf:RDF>
          </COPASI>
        </annotation>
      </parameter>
      <parameter metaid="COPASI28" id="parameter_2" name="kf_NADPH" value="2">
        <annotation>
          <COPASI xmlns="http://www.copasi.org/static/sbml">
            <rdf:RDF xmlns:dcterms="http://purl.org/dc/terms/" xmlns:rdf="http://www.w3.org/1999/02/22-rdf-syntax-ns#">
              <rdf:Description rdf:about="#COPASI28">
                <dcterms:created>
                  <rdf:Description>
                    <dcterms:W3CDTF>2010-07-25T02:11:54Z</dcterms:W3CDTF>
                  </rdf:Description>
                </dcterms:created>
              </rdf:Description>
            </rdf:RDF>
          </COPASI>
        </annotation>
      </parameter>
    </listOfParameters>
    <listOfReactions>
      <reaction metaid="COPASI29" id="reaction_1" name="CC_1" reversible="false">
        <annotation>
          <COPASI xmlns="http://www.copasi.org/static/sbml">
            <rdf:RDF xmlns:dcterms="http://purl.org/dc/terms/" xmlns:rdf="http://www.w3.org/1999/02/22-rdf-syntax-ns#">
              <rdf:Description rdf:about="#COPASI29">
                <dcterms:created>
                  <rdf:Description>
                    <dcterms:W3CDTF>2010-04-14T14:47:32Z</dcterms:W3CDTF>
                  </rdf:Description>
                </dcterms:created>
              </rdf:Description>
            </rdf:RDF>
          </COPASI>
        </annotation>
        <listOfReactants>
          <speciesReference species="species_3"/>
          <speciesReference species="species_1"/>
        </listOfReactants>
        <listOfProducts>
          <speciesReference species="species_2" stoichiometry="2"/>
        </listOfProducts>
        <listOfModifiers>
          <modifierSpeciesReference species="species_6"/>
          <modifierSpeciesReference species="species_14"/>
          <modifierSpeciesReference species="species_8"/>
          <modifierSpeciesReference species="species_12"/>
          <modifierSpeciesReference species="species_5"/>
        </listOfModifiers>
        <kineticLaw>
          <math xmlns="http://www.w3.org/1998/Math/MathML">
            <apply>
              <times/>
              <ci> compartment_1 </ci>
              <apply>
                <ci> function_1 </ci>
                <ci> species_3 </ci>
                <ci> V1 </ci>
                <ci> species_1 </ci>
                <ci> KM11 </ci>
                <ci> species_6 </ci>
                <ci> KM12 </ci>
                <ci> KM13 </ci>
                <ci> species_2 </ci>
                <ci> KI11 </ci>
                <ci> species_14 </ci>
                <ci> KI12 </ci>
                <ci> species_8 </ci>
                <ci> KI13 </ci>
                <ci> species_12 </ci>
                <ci> KI14 </ci>
                <ci> species_5 </ci>
                <ci> KI15 </ci>
              </apply>
            </apply>
          </math>
          <listOfParameters>
            <parameter id="V1" name="V1" value="1"/>
            <parameter id="KM11" name="KM11" value="0.0115"/>
            <parameter id="KM12" name="KM12" value="0.222"/>
            <parameter id="KM13" name="KM13" value="0.02"/>
            <parameter id="KI11" name="KI11" value="0.84"/>
            <parameter id="KI12" name="KI12" value="0.04"/>
            <parameter id="KI13" name="KI13" value="0.075"/>
            <parameter id="KI14" name="KI14" value="0.9"/>
            <parameter id="KI15" name="KI15" value="0.07"/>
          </listOfParameters>
        </kineticLaw>
      </reaction>
      <reaction metaid="COPASI30" id="reaction_2" name="CC_2" reversible="false">
        <annotation>
          <COPASI xmlns="http://www.copasi.org/static/sbml">
            <rdf:RDF xmlns:dcterms="http://purl.org/dc/terms/" xmlns:rdf="http://www.w3.org/1999/02/22-rdf-syntax-ns#">
              <rdf:Description rdf:about="#COPASI30">
                <dcterms:created>
                  <rdf:Description>
                    <dcterms:W3CDTF>2010-04-14T15:57:26Z</dcterms:W3CDTF>
                  </rdf:Description>
                </dcterms:created>
              </rdf:Description>
            </rdf:RDF>
          </COPASI>
        </annotation>
        <listOfReactants>
          <speciesReference species="species_2"/>
          <speciesReference species="species_7"/>
        </listOfReactants>
        <listOfProducts>
          <speciesReference species="species_9"/>
          <speciesReference species="species_4"/>
        </listOfProducts>
        <kineticLaw>
          <math xmlns="http://www.w3.org/1998/Math/MathML">
            <apply>
              <times/>
              <ci> compartment_1 </ci>
              <apply>
                <ci> function_2 </ci>
                <ci> V2 </ci>
                <ci> species_2 </ci>
                <ci> species_7 </ci>
                <ci> species_9 </ci>
                <ci> species_4 </ci>
                <ci> KE2 </ci>
                <ci> KM21 </ci>
                <ci> KM22 </ci>
                <ci> KM23 </ci>
              </apply>
            </apply>
          </math>
          <listOfParameters>
            <parameter id="V2" name="V2" value="10.3"/>
            <parameter id="KE2" name="KE2" value="0.000619"/>
            <parameter id="KM21" name="KM21" value="0.24"/>
            <parameter id="KM22" name="KM22" value="0.39"/>
            <parameter id="KM23" name="KM23" value="0.23"/>
          </listOfParameters>
        </kineticLaw>
      </reaction>
      <reaction metaid="COPASI31" id="reaction_3" name="CC_3" reversible="false">
        <annotation>
          <COPASI xmlns="http://www.copasi.org/static/sbml">
            <rdf:RDF xmlns:dcterms="http://purl.org/dc/terms/" xmlns:rdf="http://www.w3.org/1999/02/22-rdf-syntax-ns#">
              <rdf:Description rdf:about="#COPASI31">
                <dcterms:created>
                  <rdf:Description>
                    <dcterms:W3CDTF>2010-04-14T16:10:42Z</dcterms:W3CDTF>
                  </rdf:Description>
                </dcterms:created>
              </rdf:Description>
            </rdf:RDF>
          </COPASI>
        </annotation>
        <listOfReactants>
          <speciesReference species="species_9"/>
          <speciesReference species="species_5"/>
        </listOfReactants>
        <listOfProducts>
          <speciesReference species="species_10"/>
          <speciesReference species="species_11"/>
          <speciesReference species="species_12"/>
        </listOfProducts>
        <kineticLaw>
          <math xmlns="http://www.w3.org/1998/Math/MathML">
            <apply>
              <times/>
              <ci> compartment_1 </ci>
              <apply>
                <ci> function_3 </ci>
                <ci> V3 </ci>
                <ci> species_9 </ci>
                <ci> species_5 </ci>
                <ci> KM31 </ci>
                <ci> KM32 </ci>
              </apply>
            </apply>
          </math>
          <listOfParameters>
            <parameter id="V3" name="V3" value="1.39"/>
            <parameter id="KM31" name="KM31" value="0.004"/>
            <parameter id="KM32" name="KM32" value="0.1"/>
          </listOfParameters>
        </kineticLaw>
      </reaction>
      <reaction metaid="COPASI32" id="reaction_4" name="CC_4">
        <annotation>
          <COPASI xmlns="http://www.copasi.org/static/sbml">
            <rdf:RDF xmlns:dcterms="http://purl.org/dc/terms/" xmlns:rdf="http://www.w3.org/1999/02/22-rdf-syntax-ns#">
              <rdf:Description rdf:about="#COPASI32">
                <dcterms:created>
                  <rdf:Description>
                    <dcterms:W3CDTF>2010-04-14T16:18:37Z</dcterms:W3CDTF>
                  </rdf:Description>
                </dcterms:created>
              </rdf:Description>
            </rdf:RDF>
          </COPASI>
        </annotation>
        <listOfReactants>
          <speciesReference species="species_10"/>
        </listOfReactants>
        <listOfProducts>
          <speciesReference species="species_13"/>
        </listOfProducts>
        <kineticLaw>
          <math xmlns="http://www.w3.org/1998/Math/MathML">
            <apply>
              <times/>
              <ci> compartment_1 </ci>
              <apply>
                <ci> function_4 </ci>
                <ci> species_10 </ci>
                <ci> species_13 </ci>
                <ci> KE4 </ci>
                <ci> V4 </ci>
              </apply>
            </apply>
          </math>
          <listOfParameters>
            <parameter id="KE4" name="KE4" value="22"/>
            <parameter id="V4" name="V4" value="1"/>
          </listOfParameters>
        </kineticLaw>
      </reaction>
      <reaction metaid="COPASI33" id="reaction_5" name="CC_5">
        <annotation>
          <COPASI xmlns="http://www.copasi.org/static/sbml">
            <rdf:RDF xmlns:dcterms="http://purl.org/dc/terms/" xmlns:rdf="http://www.w3.org/1999/02/22-rdf-syntax-ns#">
              <rdf:Description rdf:about="#COPASI33">
                <dcterms:created>
                  <rdf:Description>
                    <dcterms:W3CDTF>2010-04-14T16:46:06Z</dcterms:W3CDTF>
                  </rdf:Description>
                </dcterms:created>
              </rdf:Description>
            </rdf:RDF>
          </COPASI>
        </annotation>
        <listOfReactants>
          <speciesReference species="species_10"/>
          <speciesReference species="species_13"/>
        </listOfReactants>
        <listOfProducts>
          <speciesReference species="species_14"/>
        </listOfProducts>
        <kineticLaw>
          <math xmlns="http://www.w3.org/1998/Math/MathML">
            <apply>
              <times/>
              <ci> compartment_1 </ci>
              <apply>
                <ci> function_5 </ci>
                <ci> V5 </ci>
                <ci> species_10 </ci>
                <ci> species_13 </ci>
                <ci> species_14 </ci>
                <ci> KE5 </ci>
                <ci> KM51 </ci>
                <ci> KM52 </ci>
                <ci> KM53 </ci>
              </apply>
            </apply>
          </math>
          <listOfParameters>
            <parameter id="V5" name="V5" value="0.42"/>
            <parameter id="KE5" name="KE5" value="7.6"/>
            <parameter id="KM51" name="KM51" value="0.3"/>
            <parameter id="KM52" name="KM52" value="0.4"/>
            <parameter id="KM53" name="KM53" value="0.02"/>
          </listOfParameters>
        </kineticLaw>
      </reaction>
      <reaction metaid="COPASI34" id="reaction_6" name="CC_6" reversible="false">
        <annotation>
          <COPASI xmlns="http://www.copasi.org/static/sbml">
            <rdf:RDF xmlns:dcterms="http://purl.org/dc/terms/" xmlns:rdf="http://www.w3.org/1999/02/22-rdf-syntax-ns#">
              <rdf:Description rdf:about="#COPASI34">
                <dcterms:created>
                  <rdf:Description>
                    <dcterms:W3CDTF>2010-04-14T16:52:19Z</dcterms:W3CDTF>
                  </rdf:Description>
                </dcterms:created>
              </rdf:Description>
            </rdf:RDF>
          </COPASI>
        </annotation>
        <listOfReactants>
          <speciesReference species="species_14"/>
        </listOfReactants>
        <listOfProducts>
          <speciesReference species="species_15"/>
          <speciesReference species="species_12"/>
        </listOfProducts>
        <kineticLaw>
          <math xmlns="http://www.w3.org/1998/Math/MathML">
            <apply>
              <times/>
              <ci> compartment_1 </ci>
              <apply>
                <ci> function_6 </ci>
                <ci> V6 </ci>
                <ci> species_14 </ci>
                <ci> species_15 </ci>
                <ci> species_12 </ci>
                <ci> KM61 </ci>
                <ci> KI61 </ci>
                <ci> KI62 </ci>
              </apply>
            </apply>
          </math>
          <listOfParameters>
            <parameter id="V6" name="V6" value="0.25"/>
            <parameter id="KM61" name="KM61" value="0.033"/>
            <parameter id="KI61" name="KI61" value="0.7"/>
            <parameter id="KI62" name="KI62" value="12"/>
          </listOfParameters>
        </kineticLaw>
      </reaction>
      <reaction metaid="COPASI35" id="reaction_7" name="CC_7">
        <annotation>
          <COPASI xmlns="http://www.copasi.org/static/sbml">
            <rdf:RDF xmlns:dcterms="http://purl.org/dc/terms/" xmlns:rdf="http://www.w3.org/1999/02/22-rdf-syntax-ns#">
              <rdf:Description rdf:about="#COPASI35">
                <dcterms:created>
                  <rdf:Description>
                    <dcterms:W3CDTF>2010-04-15T18:06:55Z</dcterms:W3CDTF>
                  </rdf:Description>
                </dcterms:created>
              </rdf:Description>
            </rdf:RDF>
          </COPASI>
        </annotation>
        <listOfReactants>
          <speciesReference species="species_15"/>
          <speciesReference species="species_10"/>
        </listOfReactants>
        <listOfProducts>
          <speciesReference species="species_16"/>
          <speciesReference species="species_17"/>
        </listOfProducts>
        <listOfModifiers>
          <modifierSpeciesReference species="species_19"/>
          <modifierSpeciesReference species="species_18"/>
        </listOfModifiers>
        <kineticLaw>
          <math xmlns="http://www.w3.org/1998/Math/MathML">
            <apply>
              <times/>
              <ci> compartment_1 </ci>
              <apply>
                <ci> function_7 </ci>
                <ci> V7 </ci>
                <ci> species_15 </ci>
                <ci> species_10 </ci>
                <ci> KE7 </ci>
                <ci> species_17 </ci>
                <ci> species_16 </ci>
                <ci> KM71 </ci>
                <ci> KM72 </ci>
                <ci> KM73 </ci>
                <ci> KM74 </ci>
              </apply>
            </apply>
          </math>
          <listOfParameters>
            <parameter id="V7" name="V7" value="1.07"/>
            <parameter id="KE7" name="KE7" value="0.076"/>
            <parameter id="KM71" name="KM71" value="0.1"/>
            <parameter id="KM72" name="KM72" value="0.1"/>
            <parameter id="KM73" name="KM73" value="0.1"/>
            <parameter id="KM74" name="KM74" value="0.1"/>
          </listOfParameters>
        </kineticLaw>
      </reaction>
      <reaction metaid="COPASI36" id="reaction_8" name="CC_8">
        <annotation>
          <COPASI xmlns="http://www.copasi.org/static/sbml">
            <rdf:RDF xmlns:dcterms="http://purl.org/dc/terms/" xmlns:rdf="http://www.w3.org/1999/02/22-rdf-syntax-ns#">
              <rdf:Description rdf:about="#COPASI36">
                <dcterms:created>
                  <rdf:Description>
                    <dcterms:W3CDTF>2010-04-20T11:20:56Z</dcterms:W3CDTF>
                  </rdf:Description>
                </dcterms:created>
              </rdf:Description>
            </rdf:RDF>
          </COPASI>
        </annotation>
        <listOfReactants>
          <speciesReference species="species_13"/>
          <speciesReference species="species_16"/>
        </listOfReactants>
        <listOfProducts>
          <speciesReference species="species_8"/>
        </listOfProducts>
        <kineticLaw>
          <math xmlns="http://www.w3.org/1998/Math/MathML">
            <apply>
              <times/>
              <ci> compartment_1 </ci>
              <apply>
                <ci> function_8 </ci>
                <ci> V8 </ci>
                <ci> species_13 </ci>
                <ci> species_16 </ci>
                <ci> species_8 </ci>
                <ci> KE8 </ci>
                <ci> KM82 </ci>
                <ci> KM81 </ci>
              </apply>
            </apply>
          </math>
          <listOfParameters>
            <parameter id="V8" name="V8" value="0.42"/>
            <parameter id="KE8" name="KE8" value="15.093"/>
            <parameter id="KM82" name="KM82" value="0.2"/>
            <parameter id="KM81" name="KM81" value="0.4"/>
          </listOfParameters>
        </kineticLaw>
      </reaction>
      <reaction metaid="COPASI37" id="reaction_9" name="CC_9" reversible="false">
        <annotation>
          <COPASI xmlns="http://www.copasi.org/static/sbml">
            <rdf:RDF xmlns:dcterms="http://purl.org/dc/terms/" xmlns:rdf="http://www.w3.org/1999/02/22-rdf-syntax-ns#">
              <rdf:Description rdf:about="#COPASI37">
                <dcterms:created>
                  <rdf:Description>
                    <dcterms:W3CDTF>2010-04-21T02:31:25Z</dcterms:W3CDTF>
                  </rdf:Description>
                </dcterms:created>
              </rdf:Description>
            </rdf:RDF>
          </COPASI>
        </annotation>
        <listOfReactants>
          <speciesReference species="species_8"/>
        </listOfReactants>
        <listOfProducts>
          <speciesReference species="species_19"/>
          <speciesReference species="species_12"/>
        </listOfProducts>
        <listOfModifiers>
          <modifierSpeciesReference species="species_12"/>
        </listOfModifiers>
        <kineticLaw>
          <math xmlns="http://www.w3.org/1998/Math/MathML">
            <apply>
              <times/>
              <ci> compartment_1 </ci>
              <apply>
                <ci> function_9 </ci>
                <ci> V9 </ci>
                <ci> species_8 </ci>
                <ci> species_12 </ci>
                <ci> KM9 </ci>
                <ci> KI9 </ci>
              </apply>
            </apply>
          </math>
          <listOfParameters>
            <parameter id="V9" name="V9" value="0.11"/>
            <parameter id="KM9" name="KM9" value="0.05"/>
            <parameter id="KI9" name="KI9" value="12"/>
          </listOfParameters>
        </kineticLaw>
      </reaction>
      <reaction metaid="COPASI38" id="reaction_10" name="CC_10">
        <annotation>
          <COPASI xmlns="http://www.copasi.org/static/sbml">
            <rdf:RDF xmlns:dcterms="http://purl.org/dc/terms/" xmlns:rdf="http://www.w3.org/1999/02/22-rdf-syntax-ns#">
              <rdf:Description rdf:about="#COPASI38">
                <dcterms:created>
                  <rdf:Description>
                    <dcterms:W3CDTF>2010-04-21T03:46:16Z</dcterms:W3CDTF>
                  </rdf:Description>
                </dcterms:created>
              </rdf:Description>
            </rdf:RDF>
          </COPASI>
        </annotation>
        <listOfReactants>
          <speciesReference species="species_19"/>
          <speciesReference species="species_10"/>
        </listOfReactants>
        <listOfProducts>
          <speciesReference species="species_18"/>
          <speciesReference species="species_17"/>
        </listOfProducts>
        <listOfModifiers>
          <modifierSpeciesReference species="species_15"/>
          <modifierSpeciesReference species="species_16"/>
        </listOfModifiers>
        <kineticLaw>
          <math xmlns="http://www.w3.org/1998/Math/MathML">
            <apply>
              <times/>
              <ci> compartment_1 </ci>
              <apply>
                <ci> function_10 </ci>
                <ci> V10 </ci>
                <ci> species_10 </ci>
                <ci> species_19 </ci>
                <ci> KE10 </ci>
                <ci> species_18 </ci>
                <ci> species_17 </ci>
                <ci> KM101 </ci>
                <ci> KM103 </ci>
                <ci> KM102 </ci>
                <ci> KM10 </ci>
              </apply>
            </apply>
          </math>
          <listOfParameters>
            <parameter id="V10" name="V10" value="1.07"/>
            <parameter id="KE10" name="KE10" value="1.17"/>
            <parameter id="KM101" name="KM101" value="0.118"/>
            <parameter id="KM103" name="KM103" value="0.15"/>
            <parameter id="KM102" name="KM102" value="0.072"/>
            <parameter id="KM10" name="KM10" value="1.5"/>
          </listOfParameters>
        </kineticLaw>
      </reaction>
      <reaction metaid="COPASI39" id="reaction_11" name="C_11">
        <annotation>
          <COPASI xmlns="http://www.copasi.org/static/sbml">
            <rdf:RDF xmlns:dcterms="http://purl.org/dc/terms/" xmlns:rdf="http://www.w3.org/1999/02/22-rdf-syntax-ns#">
              <rdf:Description rdf:about="#COPASI39">
                <dcterms:created>
                  <rdf:Description>
                    <dcterms:W3CDTF>2010-04-23T03:43:39Z</dcterms:W3CDTF>
                  </rdf:Description>
                </dcterms:created>
              </rdf:Description>
            </rdf:RDF>
          </COPASI>
        </annotation>
        <listOfReactants>
          <speciesReference species="species_18"/>
        </listOfReactants>
        <listOfProducts>
          <speciesReference species="species_20"/>
        </listOfProducts>
        <kineticLaw>
          <math xmlns="http://www.w3.org/1998/Math/MathML">
            <apply>
              <times/>
              <ci> compartment_1 </ci>
              <apply>
                <ci> function_11 </ci>
                <ci> species_18 </ci>
                <ci> KE11 </ci>
                <ci> species_20 </ci>
                <ci> V11 </ci>
              </apply>
            </apply>
          </math>
          <listOfParameters>
            <parameter id="KE11" name="KE11" value="0.42"/>
            <parameter id="V11" name="V11" value="1"/>
          </listOfParameters>
        </kineticLaw>
      </reaction>
      <reaction metaid="COPASI40" id="reaction_12" name="C_12">
        <annotation>
          <COPASI xmlns="http://www.copasi.org/static/sbml">
            <rdf:RDF xmlns:dcterms="http://purl.org/dc/terms/" xmlns:rdf="http://www.w3.org/1999/02/22-rdf-syntax-ns#">
              <rdf:Description rdf:about="#COPASI40">
                <dcterms:created>
                  <rdf:Description>
                    <dcterms:W3CDTF>2010-04-23T03:43:48Z</dcterms:W3CDTF>
                  </rdf:Description>
                </dcterms:created>
              </rdf:Description>
            </rdf:RDF>
          </COPASI>
        </annotation>
        <listOfReactants>
          <speciesReference species="species_17"/>
        </listOfReactants>
        <listOfProducts>
          <speciesReference species="species_20"/>
        </listOfProducts>
        <kineticLaw>
          <math xmlns="http://www.w3.org/1998/Math/MathML">
            <apply>
              <times/>
              <ci> compartment_1 </ci>
              <apply>
                <ci> function_12 </ci>
                <ci> species_20 </ci>
                <ci> KE12 </ci>
                <ci> species_17 </ci>
                <ci> V12 </ci>
              </apply>
            </apply>
          </math>
          <listOfParameters>
            <parameter id="KE12" name="KE12" value="0.7"/>
            <parameter id="V12" name="V12" value="1"/>
          </listOfParameters>
        </kineticLaw>
      </reaction>
      <reaction metaid="COPASI41" id="reaction_13" name="C_13" reversible="false">
        <annotation>
          <COPASI xmlns="http://www.copasi.org/static/sbml">
            <rdf:RDF xmlns:dcterms="http://purl.org/dc/terms/" xmlns:rdf="http://www.w3.org/1999/02/22-rdf-syntax-ns#">
              <rdf:Description rdf:about="#COPASI41">
                <dcterms:created>
                  <rdf:Description>
                    <dcterms:W3CDTF>2010-04-23T03:48:04Z</dcterms:W3CDTF>
                  </rdf:Description>
                </dcterms:created>
              </rdf:Description>
            </rdf:RDF>
          </COPASI>
        </annotation>
        <listOfReactants>
          <speciesReference species="species_20"/>
          <speciesReference species="species_7"/>
        </listOfReactants>
        <listOfProducts>
          <speciesReference species="species_3"/>
          <speciesReference species="species_4"/>
        </listOfProducts>
        <listOfModifiers>
          <modifierSpeciesReference species="species_12"/>
          <modifierSpeciesReference species="species_2"/>
        </listOfModifiers>
        <kineticLaw>
          <math xmlns="http://www.w3.org/1998/Math/MathML">
            <apply>
              <times/>
              <ci> compartment_1 </ci>
              <apply>
                <ci> function_13 </ci>
                <ci> V13 </ci>
                <ci> species_7 </ci>
                <ci> species_20 </ci>
                <ci> species_4 </ci>
                <ci> species_3 </ci>
                <ci> KI134 </ci>
                <ci> KM132 </ci>
                <ci> KI135 </ci>
                <ci> KM131 </ci>
                <ci> KI131 </ci>
                <ci> KI132 </ci>
                <ci> species_12 </ci>
                <ci> KI133 </ci>
                <ci> species_2 </ci>
              </apply>
            </apply>
          </math>
          <listOfParameters>
            <parameter id="V13" name="V13" value="3.71"/>
            <parameter id="KI134" name="KI134" value="2.5"/>
            <parameter id="KM132" name="KM132" value="0.05"/>
            <parameter id="KI135" name="KI135" value="0.4"/>
            <parameter id="KM131" name="KM131" value="0.05"/>
            <parameter id="KI131" name="KI131" value="2"/>
            <parameter id="KI132" name="KI132" value="0.7"/>
            <parameter id="KI133" name="KI133" value="4"/>
          </listOfParameters>
        </kineticLaw>
      </reaction>
      <reaction metaid="COPASI42" id="reaction_14" name="SS_1">
        <annotation>
          <COPASI xmlns="http://www.copasi.org/static/sbml">
            <rdf:RDF xmlns:dcterms="http://purl.org/dc/terms/" xmlns:rdf="http://www.w3.org/1999/02/22-rdf-syntax-ns#">
              <rdf:Description rdf:about="#COPASI42">
                <dcterms:created>
                  <rdf:Description>
                    <dcterms:W3CDTF>2010-04-29T13:08:18Z</dcterms:W3CDTF>
                  </rdf:Description>
                </dcterms:created>
              </rdf:Description>
            </rdf:RDF>
          </COPASI>
        </annotation>
        <listOfReactants>
          <speciesReference species="species_15"/>
        </listOfReactants>
        <listOfProducts>
          <speciesReference species="species_21"/>
        </listOfProducts>
        <kineticLaw>
          <math xmlns="http://www.w3.org/1998/Math/MathML">
            <apply>
              <times/>
              <ci> compartment_1 </ci>
              <apply>
                <ci> function_14 </ci>
                <ci> species_15 </ci>
                <ci> VS1 </ci>
                <ci> K1 </ci>
              </apply>
            </apply>
          </math>
          <listOfParameters>
            <parameter id="VS1" name="VS1" value="0.015"/>
            <parameter id="K1" name="K1" value="1"/>
          </listOfParameters>
        </kineticLaw>
      </reaction>
      <reaction metaid="COPASI43" id="reaction_17" name="LIGHT_1" reversible="false">
        <annotation>
          <COPASI xmlns="http://www.copasi.org/static/sbml">
            <rdf:RDF xmlns:dcterms="http://purl.org/dc/terms/" xmlns:rdf="http://www.w3.org/1999/02/22-rdf-syntax-ns#">
              <rdf:Description rdf:about="#COPASI43">
                <dcterms:created>
                  <rdf:Description>
                    <dcterms:W3CDTF>2010-05-24T02:11:27Z</dcterms:W3CDTF>
                  </rdf:Description>
                </dcterms:created>
              </rdf:Description>
            </rdf:RDF>
          </COPASI>
        </annotation>
        <listOfReactants>
          <speciesReference species="species_12"/>
          <speciesReference species="species_4"/>
        </listOfReactants>
        <listOfProducts>
          <speciesReference species="species_7"/>
        </listOfProducts>
        <kineticLaw>
          <math xmlns="http://www.w3.org/1998/Math/MathML">
            <apply>
              <times/>
              <ci> compartment_1 </ci>
              <ci> parameter_1 </ci>
              <ci> species_12 </ci>
              <ci> species_4 </ci>
            </apply>
          </math>
        </kineticLaw>
      </reaction>
      <reaction metaid="COPASI44" id="reaction_18" name="LIGHT_2" reversible="false">
        <annotation>
          <COPASI xmlns="http://www.copasi.org/static/sbml">
            <rdf:RDF xmlns:dcterms="http://purl.org/dc/terms/" xmlns:rdf="http://www.w3.org/1999/02/22-rdf-syntax-ns#">
              <rdf:Description rdf:about="#COPASI44">
                <dcterms:created>
                  <rdf:Description>
                    <dcterms:W3CDTF>2010-06-09T00:18:40Z</dcterms:W3CDTF>
                  </rdf:Description>
                </dcterms:created>
              </rdf:Description>
            </rdf:RDF>
          </COPASI>
        </annotation>
        <listOfReactants>
          <speciesReference species="species_11"/>
        </listOfReactants>
        <listOfProducts>
          <speciesReference species="species_5"/>
        </listOfProducts>
        <kineticLaw>
          <math xmlns="http://www.w3.org/1998/Math/MathML">
            <apply>
              <times/>
              <ci> compartment_1 </ci>
              <ci> parameter_2 </ci>
              <ci> species_11 </ci>
            </apply>
          </math>
        </kineticLaw>
      </reaction>
      <reaction metaid="COPASI45" id="reaction_15" name="PGA sink" reversible="false">
        <annotation>
          <COPASI xmlns="http://www.copasi.org/static/sbml">
            <rdf:RDF xmlns:dcterms="http://purl.org/dc/terms/" xmlns:rdf="http://www.w3.org/1999/02/22-rdf-syntax-ns#">
              <rdf:Description rdf:about="#COPASI45">
                <dcterms:created>
                  <rdf:Description>
                    <dcterms:W3CDTF>2011-03-07T15:32:41Z</dcterms:W3CDTF>
                  </rdf:Description>
                </dcterms:created>
              </rdf:Description>
            </rdf:RDF>
          </COPASI>
        </annotation>
        <listOfReactants>
          <speciesReference species="species_2"/>
        </listOfReactants>
        <listOfProducts>
          <speciesReference species="species_24"/>
        </listOfProducts>
        <kineticLaw>
          <math xmlns="http://www.w3.org/1998/Math/MathML">
            <apply>
              <times/>
              <ci> compartment_1 </ci>
              <apply>
                <ci> PGA_OUT2 </ci>
                <ci> V1 </ci>
                <ci> K1 </ci>
                <ci> species_2 </ci>
              </apply>
            </apply>
          </math>
          <listOfParameters>
            <parameter id="V1" name="V1" value="0.174"/>
            <parameter id="K1" name="K1" value="4.5"/>
          </listOfParameters>
        </kineticLaw>
      </reaction>
    </listOfReactions>
  </model>
</sbml>
